# Supplementary material for: Oxalis simplicifolia (Oxalidaceae), an unusual new unifoliolate species from the Marquesas Islands (French Polynesia)
Source: PhytoKeys. 2011 Jul 12;(4):53–60. doi: 10.3897/phytokeys.4.1604 (PMC3174437; doi:10.3897/phytokeys.4.1604)
Supplement: XML Treatment for Oxalis simplicifolia [file phytokeys.4.1604-treatment1.xml]

<!DOCTYPE tp:taxon-treatment
  PUBLIC "-//TaxonX//DTD Taxonomic Treatment Publishing DTD v0 20100105//EN" "tax-treatment-NSO.dtd">
<tp:taxon-treatment xmlns:tp="http://www.plazi.org/taxpub"><tp:treatment-meta><mixed-citation publication-type="journal"><person-group><name><surname>Lorence</surname><given-names>David H.</given-names></name><name><surname>Wagner</surname><given-names>Warren L.</given-names></name></person-group><article-title>
                <italic>Oxalis simplicifolia</italic> (Oxalidaceae), an unusual new unifoliolate species from the Marquesas Islands (French Polynesia)
                </article-title><source>PhytoKeys</source><day>12</day><month>7</month><year>2011</year><volume>2011</volume><issue>4</issue><fpage>53</fpage><lpage>60</lpage><pub-id pub-id-type="doi">10.3897/phytokeys.4.1604</pub-id></mixed-citation></tp:treatment-meta><tp:nomenclature><tp:taxon-name>
                        <tp:taxon-name-part taxon-name-part-type="genus">Oxalis</tp:taxon-name-part>
                        <tp:taxon-name-part taxon-name-part-type="species">simplicifolia</tp:taxon-name-part>
                    <object-id xmlns:xlink="http://www.w3.org/1999/xlink" xlink:type="simple">urn:lsid:ipni.org:names:77112690-1</object-id>
                    <object-id xmlns:xlink="http://www.w3.org/1999/xlink" xlink:type="simple">http://species-id.net/wiki/Oxalis_simplicifolia</object-id>
                    </tp:taxon-name><tp:taxon-authority>Lorence &amp; W. L. Wagner</tp:taxon-authority><tp:taxon-status xmlns:xlink="http://www.w3.org/1999/xlink" xlink:type="simple">sp. nov.</tp:taxon-status><xref ref-type="fig" rid="F1">Figs 1</xref><xref ref-type="fig" rid="F2">2</xref></tp:nomenclature><tp:treatment-sec sec-type="Latin"><title>Latin.</title><p><italic>Ad Oxalidem gagneorum Fosberg &amp; Sachet affinis sed in foliis simplicibus unifoliolatis glabris, in laminis ovatis vel late ovatis subpalmate nervatis, in lobis calycis minute glandulo-puberulis, in lobis corollae brevioribus 8-12 mm longis, in staminibus 5-8 mm longis, in capsulis maturis rectis et in seminis minoribus 0.8-0.9 × 0.5 mm differt.</italic></p></tp:treatment-sec><tp:treatment-sec sec-type="Type"><title>Type.</title><p><bold>MARQUESAS ISLANDS:</bold> Ua Huka: Hanahouua valley, back of valley below cliff walls, 457 m elevation, <named-content xmlns:xlink="http://www.w3.org/1999/xlink" content-type="dwc:verbatimCoordinates" xlink:type="simple">8°54.47S, 139°30.89W</named-content>, 26 June 2004, S. Perlman &amp; K. R. Wood 19072 (holotype: PTBG-041184!; Isotypes: P!, PAP!, US!).</p></tp:treatment-sec><tp:treatment-sec sec-type="Description"><title>Description.</title><p><italic>Perennial woody herbs or subshrubs</italic> 20–50 cm tall, stems prostrate or sprawling to erect, branching from near base, with sparse lateral branches, glabrous or new growth sparsely pilose, mature twigs 2–3 mm diam, bark smooth, reddish brown to dark brown, with tufts of pilose hairs at thickened, persistent leaf bases. <italic>Leaves</italic> simple, spirally arranged; blade dark green above, yellow-green below, firm and moderately coriaceous when fresh, chartaceous when dry, glabrous, (15–) 20–47 × (12–)18–37 mm<!--PageBreak--><!--PageBreak--> ovate to broadly ovate, base obtuse to rounded or truncate, apex obtuse, tip usually emarginate, venation subpalmate with 1–2(–3) pairs of secondary veins from base and 2–3 pairs along midrib above, venation raised and visible to 3° above and to 4° beneath; margin thin, plane; petiole (20–) 25–45 × 0.6–0.8 mm, sparsely scattered pilose or gla<!--PageBreak-->brescent, flattened, adaxially sulcate, distally with slight pulvinus. <italic>Inflorescences</italic> axillary near ends of branches, cymose, 5–13–flowered, 5–8 cm long, peduncles 4–5 cm long, terminating in apical flower and two monochasial lateral branches 18–40 mm long each with 2–6 flowers, bracts linear-subulate, 1–2 × 0.3–0.4 mm, sparsely puberulent with acicular and scattered glandular-tipped trichomes. <italic>Flowers</italic> (long-styled morph seen) with 5 calyx lobes 5–7 × 1.7–2 mm, narrowly ovate-oblong, 6–8-veined, apex acute, both surfaces minutely glandular-puberulent with capitate trichomes; petals yellow, 10–12 × 5 mm, narrowly obovate to oblong-elliptic, 7–9-veined, apex obtuse to rounded; stamens 10, in two series, the longer 7–8 mm long, the shorter 5.5–6 mm long, filaments connate basally, anthers broadly ellipsoid, 0.4–0.5 mm long, reniform to subcircular; gynoecium 10-14 mm long, with ovary 6–7 mm long, narrowly ovoid-cylindrical, externally glabrous, beak 4–5 mm long, styles 5, 1–2.5 mm long, stigmas slightly thickened, papillose, not bifid. <italic>Fruits</italic> ovoid-cylindrical, 10–11 × 2–2.5 mm, at maturity apparently straight and not twisting, externally glabrous, carpels 5, villous within, seeds ca. 40. <italic>Seeds</italic> ellipsoid, compressed, 0.8–0.9 × 0.5 mm, surface shiny, brown, rugose.</p><fig id="F1" position="float" orientation="portrait"><label>Figure 1.</label><caption><p><italic><tp:taxon-name>Oxalis simplicifolia</tp:taxon-name></italic> Lorence &amp; WL Wagner <bold>A</bold> habit <bold>B</bold> leaf <bold>C, D</bold> flowers <bold>E</bold> fruit <bold>F</bold> seed. Drawn from the type collection (Perlman &amp; Wood 10972) and field images.</p></caption><graphic xmlns:xlink="http://www.w3.org/1999/xlink" xlink:href="PhytoKeys-004-053-g001.jpg" position="float" orientation="portrait" xlink:type="simple"/></fig></tp:treatment-sec><tp:treatment-sec sec-type="Distribution"><title>Distribution.</title><p>Known only from Ua Huka, Marquesas Islands.</p></tp:treatment-sec><tp:treatment-sec sec-type="Ecology"><title>Ecology.</title><p>Known only from two localities on Ua Huka, this new species occurs in shrubby and herbaceous vegetation on vertical basalts cliff above a mesic to wet lowland forest zone with <italic><tp:taxon-name>Freycinetia impavida</tp:taxon-name></italic> (Gaudich. ex Hombr.) B.C. Stone, <italic><tp:taxon-name>Hibiscus tiliaceus</tp:taxon-name></italic> L.<italic>, Pandanus tectorius</italic> Parkinsonр and <italic><tp:taxon-name>Pisonia grandis</tp:taxon-name></italic> R. Br. Plants grow scattered on cliffs rooting in rock crevices (<xref ref-type="fig" rid="F2">Figures 2A, B</xref>). <italic><tp:taxon-name>Oxalis gagneorum</tp:taxon-name></italic> occurs sympatrically or nearly so with <italic><tp:taxon-name>Oxalis simplicifolia</tp:taxon-name></italic> at both Hanahouua (Perlman and Meyer 19748) and Hane/Hokatu (Wood &amp; Meyer 10530, 10551).</p><fig id="F2" position="float" orientation="portrait"><label>Figure 2.</label><caption><p>Field images of <italic><tp:taxon-name>Oxalis simplicifolia</tp:taxon-name></italic> <bold>A</bold> habit <bold>B</bold> stems with flowers and fruits (Perlman &amp; Wood 10972).</p></caption><graphic xmlns:xlink="http://www.w3.org/1999/xlink" xlink:href="PhytoKeys-004-053-g002.jpg" position="float" orientation="portrait" xlink:type="simple"/></fig></tp:treatment-sec><tp:treatment-sec sec-type="Etymology"><title>Etymology.</title><p>The specific epithet refers to the simple, unifoliolate leaves.</p></tp:treatment-sec><tp:treatment-sec sec-type="Conservation status"><title>Conservation status.</title><p>Following the criteria and categories of <xref ref-type="bibr" rid="B3">IUCN (2001)</xref> <italic><tp:taxon-name>Oxalis simplicifolia</tp:taxon-name></italic> is assigned a preliminary status of Critically Endangered (<bold>CR</bold>): B2a, B2b (i–iii); D): B2: total area of occupancy less than 10 km2 (ca. 5 km2). B2a, two populations known; b (i–iii), habitat continuing decline inferred. D, population estimated to number fewer than 250 individuals. The suitable habitat for <italic><tp:taxon-name>Oxalis simplicifolia</tp:taxon-name></italic> on Ua Huka (ca. 83 km2) is indicated as an endangered environment, threatened by feral animals and invasive plants, reducing the extent of the forest. Estimated population size is ca 100+ plants at the Hanahouua locality (Perlman &amp; Meyer 19748), and “scattered” individuals were noted by the collectors at the Hane/Hokatu locality (Wood &amp; Meyer 10530, 10551).</p></tp:treatment-sec><tp:treatment-sec sec-type="Specimens examined"><title>Specimens examined.</title><p><bold>Marquesas Islands:</bold> Ua Huka: Hanahouua valley, back of valley on ridge between Hanahouua and Hanalei, <named-content xmlns:xlink="http://www.w3.org/1999/xlink" content-type="dwc:verbatimCoordinates" xlink:type="simple">8°54.47S, 139°30.87W</named-content>, 488 m, 28 July 2005, S. P. Perlman, J.-Y. Meyer 19748 (PTBG); Hane/Hokatu cliff, zone, 520 m, 11 Dec 2003, K. R. Wood, J.-Y. Meyer 10512 (PAP, PTBG, US).</p></tp:treatment-sec><tp:treatment-sec sec-type="Discussion"><title>Discussion.</title><p>Although the majority of <italic><tp:taxon-name>Oxalis</tp:taxon-name></italic> species have palmately compound leaves with three (rarely to nine) leaflets, several taxa with unifoliolate leaves occur in South America in subgenus <italic><tp:taxon-name>Thamnoxys</tp:taxon-name></italic> (<xref ref-type="bibr" rid="B4">Lourteig 1994</xref>). At least three South African taxa are also unifoliolate: <italic><tp:taxon-name>Oxalis monophylla</tp:taxon-name></italic> L., <italic><tp:taxon-name>Oxalis salteri</tp:taxon-name></italic> L.Bolus, and <italic><tp:taxon-name>Oxalis flava</tp:taxon-name></italic> L. var. <italic>unifoliolata</italic> Dreyer &amp; Oberl. (<xref ref-type="bibr" rid="B1">Dreyer et al. 2010</xref>). These are small, bulbous,<!--PageBreak--> acaulescent plants with white or yellow flowers apparently unrelated to <italic><tp:taxon-name>Oxalis simplicifolia</tp:taxon-name></italic>. Certain species, e.g. <italic><tp:taxon-name>Oxalis renifolia</tp:taxon-name></italic> Kunth and a few other South American taxa can have one and three leaflets on the same branch (E. Emshwiller, pers. comm. 2009). Following Lourteig’s (1994, 2000) monograph <italic><tp:taxon-name>Oxalis simplicifolia</tp:taxon-name></italic> keys to subgenus <italic><tp:taxon-name>Monoxalis</tp:taxon-name></italic> (leaves simple, 1-foliolate, stigmas linguiform) which consists of two herbaceous species from the southwestern United States and Mexico (<italic><tp:taxon-name>Oxalis dichondrifolia</tp:taxon-name></italic> A. Gray and <italic><tp:taxon-name>Oxalis robusta</tp:taxon-name></italic> Kunth), neither of which bears any morphological similarity to <italic><tp:taxon-name>Oxalis simplicifolia</tp:taxon-name></italic>.</p><p>This new species may be related to the Marquesas endemic <italic><tp:taxon-name>Oxalis gagneorum</tp:taxon-name></italic>, from which it differs by its glabrous simple, unifoliolate leaves with ovate to broadly ovate blades having subpalmate venation of one to three basal vein pairs, minutely glandular puberulent calyx lobes, shorter corolla lobes 8–12 mm long, shorter stamens 5–8 mm long, capsules not twisting at maturity (they often twist in <italic><tp:taxon-name>Oxalis gagneorum</tp:taxon-name></italic>), and smaller seeds 0.8–0.9 × 0.5 mm (<xref ref-type="table" rid="T1">Table 1</xref>). <xref ref-type="bibr" rid="B2">Fosberg and Sachet (1981: 3–5, Fig. 1)</xref> stated that the relationships of <italic><tp:taxon-name>Oxalis gagneorum</tp:taxon-name></italic> were obscure and suggested that it may be related to <italic><tp:taxon-name>Oxalis novaecalidoniae</tp:taxon-name></italic> <!--PageBreak-->Kunth &amp; Schlechter, a species belonging to section <italic><tp:taxon-name>Caledonicae</tp:taxon-name></italic> (= section <italic><tp:taxon-name>Neocalidonicae</tp:taxon-name></italic>), but that mature seeds were needed for more accurate placement. <xref ref-type="bibr" rid="B5">Lourteig (2000)</xref> placed <italic><tp:taxon-name>Oxalis gagneorum</tp:taxon-name></italic> in section <italic><tp:taxon-name>Rhombifoliae</tp:taxon-name></italic> along with several neotropical species characterized by “lianoid” transversely striate stems [a character not apparent in material of either Marquesan species studied by us] and trifoliolate leaves with oblong to rhomboidal leaflets and lacking stipules, but expressed doubt as to its relationships due to the poor material available for study (i.e., lacking stigmas and seeds). Unfortunately, it has not been possible to obtain DNA sequences from samples of either Marquesan species thus far (E. Emshwiller, pers. comm. 2009), and consequently their phylogenetic relationships remain unclear.</p><table-wrap id="T1" position="float" orientation="portrait"><label>Table 1.</label><caption><p>Distinguishing morphological features of <italic><tp:taxon-name>Oxalis gagneorum</tp:taxon-name></italic> and <italic><tp:taxon-name>Oxalis simplicifolia</tp:taxon-name></italic>.</p></caption><table><tbody><tr><th rowspan="1" colspan="1">Character</th><th rowspan="1" colspan="1"><italic><tp:taxon-name>Oxalis gagneorum</tp:taxon-name></italic></th><th rowspan="1" colspan="1"><italic><tp:taxon-name>Oxalis simplicifolia</tp:taxon-name></italic></th></tr><tr><td rowspan="1" colspan="1">Height (m)</td><td rowspan="1" colspan="1">0.3–1.2</td><td rowspan="1" colspan="1">0.2–0.5</td></tr><tr><td rowspan="1" colspan="1">Stem pubescence</td><td rowspan="1" colspan="1">young growth pilose</td><td rowspan="1" colspan="1">glabrous or sparsely pilose</td></tr><tr><td rowspan="1" colspan="1">Leaflet pubescence</td><td rowspan="1" colspan="1">pilose-strigose below</td><td rowspan="1" colspan="1">glabrous</td></tr><tr><td rowspan="1" colspan="1">Leaflet number</td><td rowspan="1" colspan="1">3</td><td rowspan="1" colspan="1">1</td></tr><tr><td rowspan="1" colspan="1">Leaflet shape</td><td rowspan="1" colspan="1">broadly obovate or oblong-elliptic</td><td rowspan="1" colspan="1">ovate to broadly ovate</td></tr><tr><td rowspan="1" colspan="1">Leaflet blade length (mm)</td><td rowspan="1" colspan="1">35 </td><td rowspan="1" colspan="1">(20–) 25–47</td></tr><tr><td rowspan="1" colspan="1">Leaf blade width (mm)</td><td rowspan="1" colspan="1">26</td><td rowspan="1" colspan="1">(12–) 18–37</td></tr><tr><td rowspan="1" colspan="1">Venation</td><td rowspan="1" colspan="1">pinnate</td><td rowspan="1" colspan="1">subpalmate</td></tr><tr><td rowspan="1" colspan="1">Secondary vein pairs</td><td rowspan="1" colspan="1">5–7</td><td rowspan="1" colspan="1">1–2 (–3) basal, 2–3 above</td></tr><tr><td rowspan="1" colspan="1">Flowers per inflorescence</td><td rowspan="1" colspan="1">3–5</td><td rowspan="1" colspan="1">5–13</td></tr><tr><td rowspan="1" colspan="1">Calyx lobe shape</td><td rowspan="1" colspan="1">ovate</td><td rowspan="1" colspan="1">ovate-oblong</td></tr><tr><td rowspan="1" colspan="1">Calyx lobe length (mm)</td><td rowspan="1" colspan="1">4–6</td><td rowspan="1" colspan="1">5–7</td></tr><tr><td rowspan="1" colspan="1">Calyx lobe width (mm)</td><td rowspan="1" colspan="1">2–3</td><td rowspan="1" colspan="1">1.7–2</td></tr><tr><td rowspan="1" colspan="1">Calyx pubescence</td><td rowspan="1" colspan="1">sparsely pilose</td><td rowspan="1" colspan="1">minutely glandular puberulent</td></tr><tr><td rowspan="1" colspan="1">Corolla lobe length (mm)</td><td rowspan="1" colspan="1">12–35</td><td rowspan="1" colspan="1">8–12</td></tr><tr><td rowspan="1" colspan="1">Corolla lobe width (mm)</td><td rowspan="1" colspan="1">3–5</td><td rowspan="1" colspan="1">5</td></tr><tr><td rowspan="1" colspan="1">Corolla lobe shape</td><td rowspan="1" colspan="1">narrowly obovate to spathulate, clawed</td><td rowspan="1" colspan="1">narrowly obovate to oblong-elliptic</td></tr><tr><td rowspan="1" colspan="1">Shorter stamen length (mm)</td><td rowspan="1" colspan="1">11–14</td><td rowspan="1" colspan="1">5–5.6</td></tr><tr><td rowspan="1" colspan="1">Longer stamen length (mm)</td><td rowspan="1" colspan="1">14–16</td><td rowspan="1" colspan="1">7–8</td></tr><tr><td rowspan="1" colspan="1">Fruit shape</td><td rowspan="1" colspan="1">Broadly cylindrical, twisting at maturity</td><td rowspan="1" colspan="1">Ovoid-cylindrical, not twisting at maturity</td></tr><tr><td rowspan="1" colspan="1">Fruit length (mm)</td><td rowspan="1" colspan="1">9–15</td><td rowspan="1" colspan="1">10–11</td></tr><tr><td rowspan="1" colspan="1">Fruit width (mm)</td><td rowspan="1" colspan="1">3–4</td><td rowspan="1" colspan="1">2–2.5</td></tr><tr><td rowspan="1" colspan="1">Seed length (mm)</td><td rowspan="1" colspan="1">1.3–1.4</td><td rowspan="1" colspan="1">0.8–0.9</td></tr><tr><td rowspan="1" colspan="1">Seed width (mm)</td><td rowspan="1" colspan="1">0.8–1.2</td><td rowspan="1" colspan="1">0.5</td></tr><tr><td rowspan="1" colspan="1">Seed surface</td><td rowspan="1" colspan="1">shiny, brown, rugose</td><td rowspan="1" colspan="1">shiny, brown, rugose</td></tr></tbody></table></table-wrap><p><italic><tp:taxon-name>Oxalis</tp:taxon-name></italic> species often have different floral morphs, frequently tristylous or sometimes distylous (<xref ref-type="bibr" rid="B8">Weller et al. 2007</xref>). Examination of material of <italic><tp:taxon-name>Oxalis gagneorum</tp:taxon-name></italic> revealed most flowers appear to be homostylous with styles about equaling the stamens. Due to a paucity of flowering collections of <italic><tp:taxon-name>Oxalis simplicifolia</tp:taxon-name></italic>, only the long-styled floral morph with both whorls of stamens shorter than the style is known (illustrated in <xref ref-type="fig" rid="F1">Fig. 1</xref>). There may be several possible explanations for this: either <italic><tp:taxon-name>Oxalis simplicifolia</tp:taxon-name></italic> might be a clonally reproducing species with a single morph (as are several <italic><tp:taxon-name>Oxalis</tp:taxon-name></italic> species in Mexico), or it could be an autogamous species that reproduces sexually but has only a single morph (S. Weller, pers. comm. 2009). Further collections and field studied are clearly necessary to resolve this question.</p></tp:treatment-sec><ref-list><ref id="B3"><mixed-citation xmlns:xlink="http://www.w3.org/1999/xlink" xlink:type="simple"><person-group><name name-style="western"><surname>IUCN</surname></name></person-group> (<year>2001</year>)<source> IUCN Red List categories (version 3.1)</source>. <publisher-name>IUCN Species Survival Commission</publisher-name>, <publisher-loc>Gland, Switzerland</publisher-loc>.</mixed-citation></ref><ref id="B4"><mixed-citation xmlns:xlink="http://www.w3.org/1999/xlink" xlink:type="simple"><person-group><name name-style="western"><surname>Lourteig</surname><given-names>A</given-names></name></person-group> (<year>1994</year>)<article-title> <italic>Oxalis</italic> L. Subgénero <italic>Thamnoxy</italic>s (Endl.) reiche emend. Lourt.</article-title><source>Bradea</source><volume>7</volume> (<issue>1</issue>):<fpage>1</fpage>-<lpage>199</lpage>.</mixed-citation></ref><ref id="B1"><mixed-citation xmlns:xlink="http://www.w3.org/1999/xlink" xlink:type="simple"><person-group><name name-style="western"><surname>Dreyer</surname><given-names>LL</given-names></name><name name-style="western"><surname>Oberlander</surname><given-names>KC</given-names></name><name name-style="western"><surname>Roets</surname><given-names>F</given-names></name></person-group> (<year>2010</year>)<article-title> Reassessment of the taxonomic status of <italic>Oxalis fabaefolia</italic> (Oxalidaceae) and the description of a unique variety of <italic>Oxalis flava</italic> from the Northern Cape Province of South Africa.</article-title><source>Blumea</source><volume>55</volume>:<fpage>253</fpage>-<lpage>258</lpage>.<!--PageBreak--></mixed-citation></ref><ref id="B2"><mixed-citation xmlns:xlink="http://www.w3.org/1999/xlink" xlink:type="simple"><person-group><name name-style="western"><surname>Fosberg</surname><given-names>FR</given-names></name><name name-style="western"><surname>Sachet</surname><given-names>M-H</given-names></name></person-group> (<year>1981</year>)<article-title> Polynesian Plant Studies 6–18.</article-title><source>Smithsonian Contributions to Botany</source><volume>47</volume>:<fpage>1</fpage>-<lpage>38</lpage>. <ext-link ext-link-type="uri" xlink:href="http://dx.doi.org/10.5479/si.0081024X.47" xlink:type="simple">doi: 10.5479/si.0081024X.47</ext-link></mixed-citation></ref><ref id="B5"><mixed-citation xmlns:xlink="http://www.w3.org/1999/xlink" xlink:type="simple"><person-group><name name-style="western"><surname>Lourteig</surname><given-names>A</given-names></name></person-group> (<year>2000</year>)<article-title> <italic>Oxalis</italic> L. Subgéneros <italic>Monoxalis</italic> (Small) Lourt., <italic>Oxalis</italic> y <italic>Trifidus</italic> Lourt.</article-title><source>Bradea</source><volume>7</volume> (<issue>2</issue>):<fpage>201</fpage>-<lpage>371</lpage>.</mixed-citation></ref><ref id="B8"><mixed-citation xmlns:xlink="http://www.w3.org/1999/xlink" xlink:type="simple"><person-group><name name-style="western"><surname>Weller</surname><given-names>SG</given-names></name><name name-style="western"><surname>Domínguez</surname><given-names>CA</given-names></name><name name-style="western"><surname>Molina-Freaner</surname><given-names>FE</given-names></name><name name-style="western"><surname>Fornoni</surname><given-names>J</given-names></name><name name-style="western"><surname>LeBuhn</surname><given-names>G</given-names></name></person-group> (<year>2007</year>)<article-title> The evolution of distyly from tristyly in populations of <italic>Oxalis alpine</italic> (Oxalidaceae) in the Sky Islands of the Sonoran Desert.</article-title><source>American Journal of Botany</source><volume>94</volume>:<fpage>972</fpage>-<lpage>985</lpage>. <ext-link ext-link-type="uri" xlink:href="http://dx.doi.org/10.3732/ajb.94.6.972" xlink:type="simple">doi: 10.3732/ajb.94.6.972</ext-link></mixed-citation></ref></ref-list></tp:taxon-treatment>
